# Supplementary material for: TIMP3 promotes the maintenance of neural stem-progenitor cells in the mouse subventricular zone
Source: Front Neurosci. 2023 Jun 28;17:1149603. doi: 10.3389/fnins.2023.1149603 (PMC10338847; doi:10.3389/fnins.2023.1149603)
Supplement: Supplementary file 2 [file Table_1.XLSX]

## Sheet: upregulated DEGs
DEGs upregulated by TIMP3 overexpression
Timp3
Tmed7
Rhobtb3
Pou3f2
Twsg1
Pkia
Rab8b
Sp3
Pafah1b2
Cbfb
Atp6v1a
Hif1a
Bmper
Coa5
Ppp1cb
Mtap2
Fstl1
Mpped2
Fbxo45
Phf6
F2r
Rab10
Sephs1
Mtap1b
Cdk17
Abcd3
Fam73a
Dek
Ywhaz
Slc25a46
1190002N15Rik
Efnb2
Fam120a
Zfp238
Tnks2
Slc38a2
Ppm1f
Tmod3
Nudt4
Zik1
Marcks
Bzw1
Mex3c
Canx
Nedd9
Acbd5
Sox11
Golim4
Twf1
Rnf2
Nr2e1
Rap1b
Rai14
Megf10
Pcmtd2
Cyb5b
Skp2
Tmem30a
Chsy1
Tfrc
Wnt7a
Aplp2
Taok1
Fam168b
Lin7c
Gpm6a
Gnai1
Rap2c
Lpar1
Tram1
Dck
Mtpn
Srsf7
Idh1
Csde1
Ednrb
Mapk1ip1l
Fmr1
Slc30a9
Dcx
Fam178a
Ammecr1l
Trim23
Alg2
Kbtbd2
Mllt4
Papola
Abce1
Rap2a
Gmfb
Dcaf12
Pum1
Pcyt1a
Ccnd2
Rdx
Clic4
Ddx3y
Adam10
D15Ertd621e
Tmx4
Spred1
Kdm1b
Ttc9c
Pum2
Rlim
Top1
Fndc3a
Ahcyl1
Qk
Tmem167
Prkacb
Tab2
Suz12
Trim59
Kpna3
Wsb1
Sde2
Nup153
Vezf1
Hmgcr
Hmgxb4
Cdon
Cdk19
Mll1
March6
Rnf44
Fam53c
Rabgap1
Smc2
Gng2
Sar1a
Kpna4
Mapk6
Cggbp1
Syt4
Larp4b
Cab39
Cep170
Ppp3cb
Sept7
Sept8
Asph
Zcchc24
Ubtd2
Hectd2
Srpk2
Matr3
Ipo11
Cstf2
Prkar2b
Nrarp
Fbxo33
Fzd3
ENSMUSG00000091826
Zfp871
Zmiz1
Aebp2
Tgfbr1
Tox3
Mgea5
Cnst
Dr1
ENSMUSG00000091520
Tia1
Ska2
Kif1b
Tmem65
B630005N14Rik
Gabpa
Zfp644
Lims1
Gli3
Zfp367
Ivns1abp
Acly
Casc4
Pak2
B3gnt5
Larp4
Camta1
Abi2
Rabep1
Atp11b
Atp2a2
Plagl1
Lrp12
Casp2
Arrdc3
Smek2
Rbm39
Notch1
Usp38
Ptbp2
Tmem135
Khdrbs1
Pbx1
Gna13
Ldlrad3
Gabpb1
Klhdc10
Ptplad1
Epm2aip1
Xpo1
Tmem33
Fbxo11
Bmi1
Atf2
Ubqln2
Naa50
Tcf12
Ss18l1
Kcnd2
Dip2b
Ski
Atrx
Ept1
Anp32e
Paqr8
Zfp354c
Yipf6
Ptprf
Nr3c1
Zfp422
Ifit2
Rps6ka6
Smarcad1
Dnajc3
Shoc2
Lamp2
Kras
Tnpo3
Fam102b
Sp4
Pja2
Sertad4
Rqcd1
Tm9sf3
Api5
Zfp516
Slc25a36
Senp2
Zfr
Dennd5a
Prkd3
Zfp711
Limch1
Add3
Epha4
Zfp266
Eif5
Spag9
Prkar1a
Pcmtd1
Gas1
Mcm4
Trp53inp1
Dtl
Mllt3
Lrrc58
Phf20l1
Emc1
Nckap1
Arfip1
C530008M17Rik
Rab6a
Spire1
Snx18
Slc33a1
Fam126a
Isoc1
Zfp397
Acss1
Fam108b
Hdac9
Seh1l
Cstf2t
Smurf2
Gpm6b
Dusp11
Usp22
Ctcf
Pten
Rab14
Cdc42se2
Slc14a1
Ttc3
Tnfrsf21
Top2b
Baz2b
Tnpo1
AI597468
C330007P06Rik
Zyg11b
Zcchc14
Zfp664
Erbb2ip
Ogt
Lsm14a
Trim2
Abi1
Trove2
Pank3
Aldh6a1
Ppp6r3
Prkar2a
Senp7
Tmeff1
Pds5a
Brd1
Bnip3l
Acadsb
Elavl1
Fgfr2
Creb1
Mier3
E430010N07Rik
Sdc2
Wnk1
St8sia2
Papd5
Cdc27
Auts2
Prkrir
Gpkow
Rif1
Dixdc1
B230337E12Rik
Macf1
Zfp280d
Ralgapa1
Arl4c
Ptp4a1
Spin1
Otud4
Nudt12
Fam76b
Tmem170b
Tmem55a
Pde4b
Lbr
Nucks1
Grb10
Rbl1
Ddx3x
Zfp706
Zfp192
Atad1
Oxr1
Pdk4
5930403L14Rik
Camsap2
Heg1
Lrrc47
Slc16a1
Chuk
Mdm2
Rcbtb1
Luc7l3
Ppfia1
Myo9a
Rbm20
Fam171b
Zmynd11
Ncapg2
Arid2
Klhl7
Zfp945
Coro1c
Taf2
Ppp1r15b
C730026J16
Trim25
Senp6
Tet3
Gpbp1
Bmpr1a
Irf2bp2
Rmnd5a
Tollip
Fem1b
Plekhf2
Lats1
Btg2
Ppp2r5e
Cdc42
Ptpn21
Ccni
Zeb1
Osbp
Ankrd13a
ENSMUSG00000022591
Arsk
Tmem123
Smad5
Ccdc50
Akt3
Dhx15
2610002J23Rik
Spast
Setbp1
Pard6g
Leprotl1
Xpr1
L2hgdh
Clvs1
Tacc1
Cpne1
Zbtb10
Ate1
D930016D06Rik
Myt1
Celf1
Ubl3
Nus1
Prpf4b
Pnrc2
Wdr13
Prpf18
ENSMUSG00000072684
Gosr1
Ust
Ddx42
Stx12
Lman1
Irs1
Zfp317
Peli1
Atxn7
Fstl5
Cnot7
Ankrd28
Rhoq
Desi2
Arhgap12
Fras1
Magt1
Stam
Slc31a1
Ccng1
Trim36
Msn
Fam117b
Snx27
Ccng2
Foxj3
Hs6st2
Fnip1
Sept11
Lrrc40
Rbpj
Gab1
BC030336
4933403F05Rik
Cntln
Fzd1
Rapgef2
Gatad2a
Zfp334
Dzip3
Zfp191
Gopc
Ctnnd1
Kif5c
Slc6a15
1600012F09Rik
Gca
Pik3c2a
Hmmr
Myef2
Ankfy1
Nkap
Qser1
Atl2
Kbtbd7
Nfyb
Plk4
Gtf3c4
Atpbd4
Rere
Rab5a
Mcl1
Dync1li2
Dlg5
Insig1
Negr1
Pxdn
Prom1
Itch
Haus2
Manea
Dnm1l
Wdr37
Mmgt1
Ireb2
Pitpnb
Ero1lb
Arl14ep
Klhl9
Prkci
Fbxo3
Fermt2
Pde3b
Far1
Tmem248
Klf8
Rc3h1
Slc35a5
Ep300
Ctgf
Fbxw11
Prkaa1
BC010981
Tef
Gulp1
Kif21a
Mafk
Tmx3
Mob1a
Crebzf
Mob4
Nfib
Fam120c
Ect2
Pdcl
Tgs1
Xiap
Ssr3
Atad5
Atp2c1
Rbm25
Mdga2
Enpp4
Luzp2
Tspyl1
Kbtbd8
Fcho2
Adamts18
March7
Igf2bp2
Rsrc1
Bms1
Agps
Cyp20a1
Nr1d2
Arcn1
Gng12
ENSMUSG00000052621
Dido1
Cxadr
Alg11
Sh3bgrl
Rbm26
Phlpp1
Zfp12
Usp25
Papss1
Man1a2
Nadkd1
Ugcg
Mum1l1
Elavl2
Kpna1
Wasl
Csrnp2
Zfp760
Lphn2
Spcs3
Neurod1
Icmt
Derl2
Vps26b
Arid1a
0610009E02Rik
Slc25a25
Vamp3
ENSMUSG00000086768
Mpp5
ENSMUSG00000086714
Fgfr1op
Tlk1
Itga6
Ctnnd2
Actr2
Mzt1
Ccdc127
Tcf7l2
Tbc1d15
Phtf2
Rb1cc1
Ulk2
Sept2
Stag2
Slain2
Hspa13
Npas3
Fam49a
Scd1
Brwd1
Rnf38
Tpp2
Nlk
Fgfr1op2
Tmx1
Tspan12
Dpysl2
Zfhx4
Crkl
Cald1
Epb4.1
Itgb1
Hist2h2be
Zfp532
Serinc1
Eif4g3
Reep3
ENSMUSG00000091093
Slco5a1
Igf1r
Etv5
Naa30
Astn1
Slc39a9
Hivep2
Klf11
Ccnc
Etnk1
Usp33
Iqgap1
1200011I18Rik
Lin54
Smchd1
Ahcyl2
Lysmd3
Strn3
Exosc9
Ppil4
Ets2
Atrn
Tcf4
Plekha3
Cpsf7
Dlg3
Kansl1l
Spata13
Eri1
Cisd2
Ythdf1
Sirt1
Fkbp14
Pkn2
Ghitm
Prkx
Lpgat1
Lrp8
Zfp280c
AW549877
Mb21d2
Mapre1
Ptn
Slc2a13
Gclc
Dcun1d1
Hccs
Tmem183a
Rnf138
Fndc3b
Rnf6
Rhob
Lancl2
Fam164a
Zfp828
Mtmr1
Sgpp1
Fignl1
Cxxc5
Lypla1
Calm1
Zfp715
Akap8
Mycn
ENSMUSG00000087367
Gpam
Megf9
Epb4.1l2
Tom1l2
Zfp36l1
AW554918
Frs2
Satb1
Hiatl1
Ppat
Pls1
Cpsf6
Zeb2
Fam168a
Ckap4
Vamp2
Elavl4
Ssx2ip
Zkscan1
Cask
Rock1
Mbnl1
Suv39h2
Pank2
C230091D08Rik
Vps26a
March8
ENSMUSG00000091645
Cox15
Foxg1
Cdc40
Zc3hav1l
Otud1
Cep68
Ctdspl2
Usp1
Clint1
Zfp763
Map4k3
Klhl13
Rock2
Slc15a2
Rnf111
Ppm1e
Srek1
Ankrd13c
Plekhb2
Btaf1
Klhl24
Sepn1
Nedd1
Zranb2
Smek1
Nudcd1
Fchsd2
Tet1
Ythdc1
Mex3b
Lrig1
Zfp161
Sgtb
Tnik
Lpcat1
Zfp655
Wdr48
Qrich1
Ptprz1
Cdc73
Extl3
Nedd4
AI597479
Ppip5k2
Ostm1
Picalm
Tmem8b
Pkd2
Bbx
Mbd4
Cul4b
Slmap
Sacm1l
Mob1b
Tcea1
D2Ertd750e
1700066M21Rik
Fam179b
Prr11
Smcr7l
ENSMUSG00000091188
Lnx2
Tmpo
Nol4
Mier1
Asah1
Tgfbrap1
Kif11
Zbtb26
Sec23a
Pknox1
Zbtb41
Wdfy3
Tug1
Pign
Kif23
Cdk5r1
Svip
Afap1
Patl1
Herc3
Abcd2
Impad1
Kifap3
Pphln1
Scrn3
Ncor1
Ankib1
1810013L24Rik
Ptgr2
Nkrf
Ugdh
Usp32
Esco2
Avl9
Agrn
Tbc1d4
Ube2j1
Nploc4
Vhl
Fubp3
St8sia4
Gnptab
B4galt6
Mpp7
Rin2
Chd9
Zfp770
ENSMUSG00000055593
Tceanc
Bcl2
1110032F04Rik
Myo10
Parg
Fnip2
Cdh2
Gtf2e1
Zfx
Cnot6
2210419D22Rik
Iqgap2
Nsl1
Slc22a23
Mll3
Ncoa2
Rictor
Kat2b
Tor1b
Yes1
Casd1
Fam135a
Usp13
Poldip3
Klf10
Alcam
Slc24a5
Golt1b
ENSMUSG00000071286
Zfp292
Slc25a30
Cep290
Edem1
Sowahc
Cnot2
Myo5a
Lypd6
Narf
Wipi2
Rcan3
Klf6
Vps13a
Pptc7
Csgalnact2
Golph3
Syne2
Fbxo21
Ralbp1
Tshz1
Rc3h2
Eif5a2
AU019823
Trim44
Eml4
Rgmb
Tead1
Tle4
Med12l
Fam107b
Tbc1d23
Stt3b
Klhdc5
Mcc
Stxbp4
Kdm5a
Clcn4-2
Gja1
Dnmt3a
Gbp7
Arhgap5
Fryl
2510009E07Rik
Naa15
Rnd3
ENSMUSG00000037982
Steap2
Ap4e1
Mtmr6
Sox1
Usp31
Fbxw7
Ppap2b
Nxt2
Gm5465
Ube2n
Diap2
Amfr
Stat3
Slc25a37
Stat5b
Chm
Fam84a
G3bp2
Acsl4
B3galtl
ENSMUSG00000053935
Nipa2
Zfp251
B230219D22Rik
Elk3
Usp37
Kif2a
Tardbp
Esyt2
Ric3
Ralgps1
Lrp6
Slc12a2
Lemd3
ENSMUSG00000085310
Rcor1
Vwa5a
Traf6
Elmod2
Snap91
1500017E21Rik
Zfp2
Cd44
Slc5a3
Rasa1
Tjp1
Nras
Elovl5
Spg20
Galnt7
Uevld
Cep350
Cebpg
Tm6sf1
Arhgap18
Sppl3
Emc8
Otud6b
Znf512b
Igdcc4
Rundc3b
Capza2
Srsf11
Gsk3b
Pus10
Baz2a
Donson
Hdgfrp3
Adam22
Ctif
Kif20b
Bcat1
Aph1b
Zfp26
Atad2
Prmt3
Zfp275
Rprd1a
Shroom2
Nupl1
2810417H13Rik
Myst4
Gm9983
Nhsl1
Tmem48
BC048403
Papolg
Krr1
Zc3h12c
Pwwp2a
4933411K20Rik
Vldlr
Tox
Wdr44
Xpo7
Sbf2
Ing5
Ndufaf4
ENSMUSG00000085550
Gm10589
Btbd7
Tob1
Eif3a
AI503316
Inpp5f
Sipa1l2
Ipo9
Twistnb
Abhd13
Robo1
Atp7a
ENSMUSG00000067869
Kcnk2
Sall3
ENSMUSG00000089788
Ankrd46
Rfwd2
Efna5
Sft2d2
Dyrk1a
Trim35
Crk
Aak1
Zdhhc20
Kitl
Tbl1xr1
Spty2d1
Rnf144a
Sec61a1
Arhgap21
ENSMUSG00000087700
Faf2
Rras2
Usp3
Herpud2
Fyttd1
Dag1
Eya1
Rnf180
Cdc14a
2700081O15Rik
Slc1a3
Fsd1l
Fbxo28
BC005537
Dab1
Setd8
9430008C03Rik
Arid4b
Ghr
Ppp1r2
ENSMUSG00000085520
Ap3m1
LOC552874
Fam49b
Fat4
Tbc1d12
Slain1
Vps37b
Samd4b
Atp2b4
Ipmk
Jmy
Ccar1
Diras2
Sgms1
Zfp449
BC052040
Ap1g1
Lman2
Wdr7
Adrbk1
Usp7
Trim33
Fmnl2
Bptf
Foxk2
Inhbb
Slc39a10
Arhgap19
Gpatch2
B230354K17Rik
Hmgcll1
1110067D22Rik
Tmem245
Scaf11
ENSMUSG00000083465
Arsb
Aff3
Esco1
Dmd
Raver1
Nufip2
Actn4
Ap1s2
ENSMUSG00000091540
Eml5
Chfr
ENSMUSG00000091106
Zbtb44
Dcaf12l1
Atp11a
Phf2
Sos1
ENSMUSG00000090425
2310044G17Rik
Smg7
Zfp236
Sall1
Fbxl3
Cadps
Mfsd7b
Slc25a16
Abhd5
Trip12
Sec62
Erc2
ENSMUSG00000048592
Eif1ax
Ubr1
Acbd3
Gm5946
ENSMUSG00000029633
Tmem106b
Fundc1
Ifi44
Tmem18
Apaf1
Dcbld2
BC024659
Prps1l3
Phactr4
Gcap14
Ptpdc1
Sema3a
Brd3
Stim1
Plxna2
Slc35f1
Ccdc117
Ttc26
Ube2d3
2810455D13Rik
Zfp148
1190007F08Rik
Pank1
Mcart1
Sfxn3
Tmem47
Aff4
Ifih1
Ralgps2
Clock
Rbm33
Acsl3
Zfp799
Ube2h
ENSMUSG00000089922
Nqo2
Snx5
Dcun1d4
Exoc5
Sypl
Usp10
Rngtt
Epn2
Atxn7l3b
Tfap2c
Ssr1
Neurod4
Sema6d
Vbp1
Kdm5d
Asxl1
Tmem188
Actr3
Plekha1
Smad4
Fbxl14
Wac
Ikzf2
Nup50
Pdgfc
D1Ertd622e
Son
Sorbs2
Dcaf7
Zranb1
Cops2
Strbp
Tcf20
Rassf4
Mfap3
Mmd
Dse
Atp11c
Nabp1
Gdpd1
Ikzf5
Rsf1
Zfp329
Tubgcp5
Kctd9
Opcml
4933426M11Rik
ENSMUSG00000085543
Tmem132b
Dusp18
Hunk
Syncrip
Zfp37
Celf2
Cdyl
Dusp8
Gramd4
Sgpl1
ENSMUSG00000073393
Zmynd8
Kif16b
Usp6nl
Extl2
Snx13
Ppp3r1
D19Ertd409e
Ipo8
Sin3a
Pabpc1
Srsf6
Mapk14
H3f3b
Ssh2
Oasl2
Prc1
Csnk1a1
Nfia
Slitrk2
Mtdh
Mapk9
Klhl2
Zfp407
2900092D14Rik
Tnrc6a
Cep120
Zfp395
4933433P14Rik
Phf17
Efnb1
Ccna2
Tmc7
Rwdd4a
Napb
Trak2
Papd7
Baz1a
Mtf2
Mtmr4
Lix1
Nr2c2
Bbs1
Mef2d
Pitpnc1
A230046K03Rik
Arhgap42
Sp1
Asb7
Galnt1
Slc17a6
Thbs1
Rala
Zmym2
Mcf2l
Spry4
Spsb1
ENSMUSG00000081436
Nfatc3
Slc39a6
Cyth3
Uba3
Ift80
Med13
Pdzrn3
1110057K04Rik
Mtmr9
Tub
Epc2
ENSMUSG00000086985
Gm16973
9130019P16Rik
Evi5
Usp45
Zmpste24
Tm9sf4
Rfx7
Ibtk
1300002E11Rik
Mapk1
Neto2
Ptpn12
Clk4
Gcc2
Khdrbs3
ENSMUSG00000090257
Zbtb6
Scai
Ntrk3
Btbd1
Fam122b
Chordc1
Rnf14
Tlk2
5730455P16Rik
Tbpl1
Rnf20
Cebpz
Myo1b
Phf16
Plxnc1
Klhl5
Ppp1r26
6430590A10Rik
Foxn2
Chd6
Unc5d
Tmem229a
Nfat5
Suco
Zfp445
Zfp606
Pcdh20
Slc20a1
Ubn1
Plch1
Anapc1
Etv6
Gcfc1
Abca1
Foxp2
ENSMUSG00000082988
Ikbkg
Stil
Zfp518a
Lhx2
Nek7
Arglu1
Fem1c
Wdr26
Pdpk1
Amotl1
0610010F05Rik
Sub1
Fbxo30
Cbx5
Rab33b
Scamp1
Phf13
Socs5
Dlat
Slc35a3
Map4k5
Zfand4
BC023202
Tor1aip2
Pm20d2
Ppm1b
ENSMUSG00000078350
Set
Actb
Appl1
C80913
Riok3
Kif24
B4galt1
ENSMUSG00000093133
ENSMUSG00000086229
Vps54
Mbtd1
Pcf11
9530068E07Rik
Chd1
Sept3
Atad2b
Serpini1
Plekha6
Agpat5
Rrn3
1700020O03Rik
Zkscan3
Lrif1
Ncapd3
Fpgt
Zbtb11
Ptprs
Chrdl1
ENSMUSG00000090458
Rai1
Ctdspl
Cdr2l
Dpy19l3
Ppfibp1
Gucy1a2
Hipk1
Yy2
Fam199x
Eif1a
Tfdp1
Vegfa
Dzip1
Cul3
Neurod6
Ubr3
Klhl20
Gm9833
ENSMUSG00000049230
Tmod2
Spats2
Vcpip1
Azin1
Zfp704
Erlin2
Zfp952
Wbp4
Ralgapa2
Lamc1
Ube2g1
Ddx21
Mga
Nr6a1
ENSMUSG00000092011
Ddr2
Atp8a1
Ankrd50
Ank2
Tmem68
8430419L09Rik
Fam63b
D930030O05Rik
D030029J20Rik
Yy1
ENSMUSG00000084936
Adam19
Heca
2410042D21Rik
Dkk2
Fsbp
Epb4.1l3
Sorl1
Opa1
Sltm
Plekha8
Vps4b
Jazf1
Synj2bp
Mrp63
E2f7
Lyst
Slc35e3
Hnrpll
Casc3
Srsf1
4932438A13Rik
Phactr1
Clcn3
Slc4a7
ENSMUSG00000089748
Sec24a
ENSMUSG00000021908
Ston1
Fam108c
Irak1
Glrb
Ccdc14
Stag1
Nsd1
BC016423
Patz1
Slc45a4
Gsr
Akap9
Peg3
ENSMUSG00000085582
Xk
Plcg1
Tbc1d1
U2surp
Zmym1
Tm7sf3
Ide
Tmem64
Ssbp3
2010011I20Rik
Tgfa
ENSMUSG00000083681
Adrbk2
Brd4
Zdhhc5
ENSMUSG00000078143
Fut9
Pias2
9630025H16Rik
Trak1
Cul5
8030462N17Rik
Prkab2
Ppp4r2
Hcfc1
Secisbp2l
Ttc13
Arrdc4
Ccdc93
Cmpk1
Myo6
Magi2
Stk4
Ywhag
Srsf10
Rbl2
Satb2
Sox2ot
Dnajb9
3110099E03Rik
Cdca4
ENSMUSG00000073647
Gpt2
Cacna2d1
Insr
2610002M06Rik
Phkb
Trio
Bnip2
Zfp597
Aftph
Cdkn2aip
Eif2s3y
Gm15800
Anapc4
Lima1
Lrrtm4
Gpr137b-ps
Klhl23
Rhot1
Ankrd40
5730419I09Rik
Camk2d
Kdm3b
Zfp229
Fam13c
Capza1
Hs2st1
Tppp
Lrch2
Tmem131
Zfp800
Epha5
1110021L09Rik
Fnbp1l
Antxr1
Hey1
Trappc8
D14Abb1e
Stk24
Shisa9
Abcb10
Gpr137b
Slc35d1
Pcm1
Il1rap
Ccne2
Edem3
Topors
Pggt1b
ENSMUSG00000084917
Ptrh2
3110073H01Rik
Sort1
Robo2
Rad21
Zcchc6
AI987944
Acvr1
Ufm1
8430427H17Rik
Fbxl7
Zbtb5
6330411E07Rik
Purb
AI314180
Prps2
Tmtc4
4832406H04Rik
Tomm70a
Smcr8
Elmod1
ENSMUSG00000083864
Crbn
Sh3rf3
Hn1l
Dsel
Gpcpd1
Sema5a
Metap1
Slc7a1
Cltc
Fam84b
Pdzd8
Meis1
Zdhhc21
Zfp867
Mgat2
Lyrm5
Alg10b
ENSMUSG00000079179
Alg6
Rbm41
Gpr137c
Arl6ip6
Mttp
Csnk1g1
Fam53b
ENSMUSG00000092024
Bag4
St6gal1
Chmp1b
4732418C07Rik
Tgoln1
Hace1
D130020L05Rik
ENSMUSG00000072693
Tbc1d20
Elovl4
Rbmx
Ttc14
Clasp2
Slk
Gxylt1
Haus6
Sncaip
Mtmr12
Erc1
Rps6ka3
Ascc3
Commd8
Pls3
1700126G02Rik
Dot1l
Zfp709
Cdh4
Smc5
Hus1
9930017N22Rik
Zmat1
Pawr
Hlcs
Lrrtm2
Nacc2
Uba6
Gid4
Rbak
Ctnna1
Trim8
Zfp746
Zfp953
Sox9
1110015O18Rik
Mpp2
Dock11
Unkl
Angel2
Ogfrl1
Zc3h6
Trib2
Phip
D1Pas1
Uty
ENSMUSG00000090640
Efr3a
Uhrf1bp1
Traf3
Zfp365
Ppm1d
Rnf13
Guf1
Srrm4
Btf3l4
Zfp120
Syde2
Ids
Whsc1l1
Yaf2
ENSMUSG00000091084
Plxna1
Ylpm1
Atp13a3
ENSMUSG00000071456
Zfp810
ENSMUSG00000079575
ENSMUSG00000073821
Stk39
Veph1
Cep76
Ikbip
Fam116a
Rabgap1l
Ss18
Phf12
ENSMUSG00000049647
Zfp521
Tspan13
ENSMUSG00000085105
Igf2bp3
Pdzrn4
G2e3
ENSMUSG00000084886
A830010M20Rik
Zfp619
Gdap1
Arl8b
ENSMUSG00000090407
ENSMUSG00000091778
Eri2
Rfwd3
Trip4
Pramef8
Bend4
Dennd4a
Lekr1
Clstn1
Arhgef26
Lonrf2
Dhx33
Tgfb2
Pot1a
Alkbh8
Dbt
Osbpl6
Zfp143
Carm1
Gtf2a1
Lcorl
Pnet-ps
ENSMUSG00000036061
Thrb
Zfp109
Lpp
Zfp423
Akap11
Ankrd10
Cacul1
Eny2
ENSMUSG00000092269
Nell2
Mynn
Hsph1
Bmpr1b
Smug1
Usp46
Zfp518b
Zdhhc2
Pcgf3
Arl5a
Acap2
2610301H18Rik
Zfp455
Glcci1
Tmem209
Sfpq
Kntc1
Ssfa2
C1ql3
Maml1
Ptplb
Ube2v2
Khsrp
Pikfyve
Cpd
Ndst1
Skil
ENSMUSG00000073543
Eif4ebp2
ENSMUSG00000087400
Map3k2
Csnk1g3
ENSMUSG00000090234
Utp15
Ankrd44
Spnb2
Pmp22
Cflar
Cerk
Tob2
Wasf1
Npnt
Atg12
Trps1
Homer2
Ina
Zfp507
Rabif
Dnajc13
Tiam1
Mudeng
Cpne4
Thap2
Acvr2a
Rsbn1
Cdk13
Pdk1
Bpnt1
ENSMUSG00000066307
ENSMUSG00000065735
ENSMUSG00000089998
D19Wsu162e
Zfp759
Asxl3
Prl14l
Nol11
Mtx3
Ppfia2
Mrpl1
Gm15663
Tapt1
3110047P20Rik
Igfbp5
Vma21
4930422G04Rik
A830080D01Rik
Crls1
Tbcel
Gm19313
Sbno1
Rnf11
Dclk1
A130049A11Rik
Zfyve20
Git2
Chpt1
Gatsl2
Amotl2
Prokr2
Emx2
Tmem2
Glrx2
Zcchc11
Pnpla8
Nrxn1
Sel1l
Grb2
Wdr82
Cbll1
Nrf1
Zfml
Nampt
ENSMUSG00000085334
Setd2
Dmxl2
6530415H11Rik
Nova1
Il13ra1
Dmxl1
Ctbs
Sox6
Wdr43
Sike1
Gfpt1
Aspm
Scn2a1
Nbr1
B930094E09Rik
Mxi1
2810037O22Rik
ENSMUSG00000092124
Vav3
Dst
Gm17066
Erap1
Dicer1
Dock1
Spred2
Arfgef1
Ntng1
Pla2g4a
Sms
Heph
Cramp1l
ENSMUSG00000053332
Fbxl5
Casp8ap2
Fbxo38
Raver1-fdx1l
Rbms2
Srsf2
Glipr1
Mbnl2
Trnt1
Rasal2
Hsdl2
Map3k15
Ankra2
Sorcs1
Col12a1
Cmtm4
B3galt1
Grpel2
Ndfip2
Hic2
Kdm2b
Large
Cds2
Gnaq
Tspyl5
Fkbp1a
Glt28d2
Arhgap32
Kif3c
Cdk12
C330027C09Rik
Mib1
4930430F08Rik
Baz1b
Igdcc3
Xpot
AF529169
Adamts2
Zfp955a
ENSMUSG00000070327
Boc
Zfp9
Atmin
Casp7
Zfp60
Tbl1x
Man2a2
D1Ertd448e
Sos2
Nfya
Eif4e
9330182L06Rik
Stk3
Zfp558
4732471D19Rik
Unk
Rab11b
Cnr1
Scrt2
Pcnt
Mfsd8
Orc4
Hnrnpl
Mras
Akap7
Kctd7
ENSMUSG00000087304
Rab39b
Sprtn
Wipf2
Med14
Rpp14
Dnajc27
Rps6kb1
Mdm4
Nanos1
Slc2a3
Zfp780b
Kcnk10
Mob3a
Cxcr4
Kctd12b
Dclre1c
Vash2
Vapa
Samd9l
Pros1
ENSMUSG00000089726
Crebbp
Trmt2b
Ascl1
Rttn
Adnp2
Klf3
ENSMUSG00000085778
Tiparp
Whsc1
Ube3c
Leprel2
Phlpp2
Gucy1a3
Eif4a2
Gtpbp8
Kcnq1ot1
2610201A13Rik
Ttpa
Zfyve16
Fam172a
Mon1b
Caprin1
Zfp697
LOC106740
Ttll4
Prdm2
Atp6v1c1
Nudt11
Rybp
Lmo7
Dars
Rad54b
2900097C17Rik
Tenm4
[truncated: 107 more rows]

## Sheet: downregulated DEGs
DEGs downregulated by TIMP3 overexpression
Prdx6
Ctsl
ENSMUSG00000043192
D10Wsu52e
Ddr1
Dnajb1
Dpp3
Thop1
Trmt1
Pdk2
Atp6v0e2
Lrrc61
Shmt2
Ppp1r12c
Casq1
Wnt7b
Trap1
Scarb2
Gpi1
Tmem109
Ckb
Scg3
Pdia3
Rars
Plk1
Asnsd1
Bai1
Rps6kc1
Prkcsh
Uqcrc1
Crat
Aldoa
Slc35a4
Ano10
Rela
Pik3r2
Gdap1l1
Oxa1l
Smox
Smpd1
Spns1
Atad3a
Slc25a1
Psmd8
Exosc10
Snx3
BC005764
Mlc1
Igfbp2
Aagab
Fkbp8
Slc38a3
ENSMUSG00000076138
Aacs
Atp6ap1
Chpf
Mrps2
Ndrg1
Pink1
Rhbdf1
Nuf2
Clu
Atp6v0d1
Ccdc22
Abcf1
Cdk4
Ncln
Fam57b
Def8
Stk25
Ing4
Ncstn
Prpf6
Ybx1
Thap4
Gars
Incenp
Pbk
Farsa
Gnb2
Klhl25
Kctd5
Olfm1
Tubb4b
Ncbp2
Snx17
Rab1b
Thap11
Ctsd
Ppp1r3g
Clptm1l
ENSMUSG00000083679
Fbxl16
1810026B05Rik
Asrgl1
Hsd17b10
Rnh1
ENSMUSG00000081272
ENSMUSG00000039684
Atp9a
Rsl1d1
Ogfr
Srp68
Mfsd2a
Sae1
Fh1
Kat2a
Chmp7
Osbpl5
Ptcd3
Cops3
Por
Zfp346
Tspan14
Ptov1
Sh2b1
Clptm1
Ranbp3
Csnk1g2
Rcc1
Eif3f
Cog7
Adprh
Pop4
Sirt2
Sars
Dbnl
Lrfn3
Slc25a5
Scap
Sart1
Mcm7
Ldha
Thsd7a
Tut1
Zbed3
Rbm38
Phb2
Aes
Mff
Gpr30
Idh3b
Apmap
Zmiz2
Rnmtl1
Ints5
Arhgdia
Kif2c
Eepd1
Plod1
Gpsm1
Gtpbp4
Ptdss2
Mars
Sumo3
Eif3l
Ccdc123
Idh3g
Ppp2r5b
Hdgfrp2
Abcb8
H2afx
Cdt1
Wdr46
Pld3
Flot2
Atic
Prpf31
Lass2
Pmpcb
Gramd1a
Mgat4a
Skiv2l
Azi1
Usf1
Tmem66
Sec23b
Polr3h
Strada
Letm1
Cct5
Kifc2
Vps4a
Ticam1
Ccdc99
Tubb2a
Ndrg3
G6pdx
Ddx54
Dak
Csrp1
Neurog2
ENSMUSG00000091802
Xist
Ccdc96
Ext2
Psmd2
Tkt
Tmem222
Dyrk3
Lrrc33
Rnf10
Fjx1
Pef1
ENSMUSG00000071041
Ndn
Rbck1
Urgcp
Npc2
Rarres2
Ube2g2
Zfp821
Ciz1
Abcb9
A930017M01Rik
Smarcd1
Rpn1
Smarcb1
Nup210l
Rab12
Nup62
2310047M10Rik
Ampd2
Aldh2
Mical1
Th1l
Trp53
Utp14a
Xbp1
Pomgnt1
Ap2m1
Slc25a10
Ech1
Cyb5r3
Naa40
Zfp180
Dhrs1
Phgdh
2410016O06Rik
Pcbp1
Fxr2
Klhdc3
2810422J05Rik
Tmem246
Zfp61
Plk1s1
Atp1a1
Tubb3
Fzd2
Mcam
Zfp105
Rmnd5b
Vmac
Ubqln4
Dctn2
Dcaf11
Ddx50
Coro1b
Klhl22
Abcb6
Pdia6
Npdc1
Copz1
Idh2
Tnip1
Yars
Eif3d
Limk2
Rabl6
Egln3
Nek2
Adprhl2
Maea
Prmt7
Smpd2
Hdac3
Cog4
Cnpy3
Atg9a
Plcd1
Fam131a
Pim3
Hadha
Usp11
Atf4
Mtch1
Gosr2
Dbn1
E130309D02Rik
Yipf3
Prkcdbp
Rpl4
Grina
Mfsd11
Zfp454
Bop1
Smarcd3
Rundc1
Gtse1
Dazap2
ENSMUSG00000091747
Dhx35
Med17
Fhod3
Ercc3
Zyx
Epn1
Podxl2
Abhd8
Rplp0
F3
Slc25a11
Tbl3
Ubxn6
Tln1
Rhog
Klhdc8b
Abcf3
Pvrl2
Gnl1
Grn
Mtap7d1
Nop56
Rps9
Rbx1
Tada1
Chtf18
Gltpd1
Ccdc115
Chi3l1
Dpysl4
Tead2
Tmem129
Tspan6
ENSMUSG00000064032
Gm10143
ENSMUSG00000030735
Bzw2
Fam134a
Stx5a
Ick
Fen1
Rpl8
Rxrb
Apbb1
Tcf19
Tuba1a
Kndc1
Nelf
Cx3cl1
Nde1
Cnbp
Psmc3
Rdbp
Dlgap3
Cdc25b
Slc25a12
Wdr24
Lass1
Gdf1
Arl6ip1
Arhgef1
Rbm14
Dync1i1
Gde1
Mrpl45
Baiap2
Tuba1c
Cux1
Dnahc5
Slc2a10
Tubb2b
Rcn2
Tmem98
Igfbp4
1300018I17Rik
Psmd3
Hsd17b12
Chmp1a
Mpc2
Ddah2
Slc2a4
Mpnd
Kars
Ftsj3
Rnf167
Sh3bp5l
Prpf3
Atg4b
Slc39a7
Cpsf3
Myo5b
2610027L16Rik
Sdhc
Usp39
ENSMUSG00000084349
Acadvl
Haghl
Ppap2a
Adh5
Snx22
Pfkm
Tpi1
Sil1
Mccc2
Mapk7
Cyr61
Psmd13
Chmp3
Mms19
Txndc15
Ppt1
Map2k5
Cdipt
Chmp6
Aldh3a2
Marcksl1
Ccdc77
Lrrc59
Map1lc3b
ENSMUSG00000090311
Lrrc3
Maged2
Pcif1
Nat10
Foxp3
Gnb2l1
Sec31a
Ppp2r5d
4921507P07Rik
Nup93
Atp1a3
Itgb5
Dpagt1
Msh3
Ubc
Cops4
D10Ertd709e
Acsbg1
5430410E06Rik
Npm1
ENSMUSG00000082809
Dok7
Capn10
Cdc5l
Anapc5
Kcnip3
Bsg
Fam40a
ENSMUSG00000075312
Wars
Xrcc1
Dgat1
ENSMUSG00000091479
Psmd4
Ndrg2
Tmem120a
Vcp
Taf6l
Lrwd1
Ap4b1
Arhgef6
Sec14l2
Pigu
Rfng
Cbs
Ints9
Cars
Yeats4
Slc13a3
Bag3
Dll3
Samd14
Cenpb
Acat3
Mfn1
Pycr2
Prep
Mvd
Apeh
Atp5d
Brf1
Bysl
Gpx7
D17H6S56E-5
Slc25a27
Eif2b5
Tfip11
Eml3
Blcap
Rpa2
Hars2
Rnf135
Nosip
Ubap1
Herpud1
Chga
Aplp1
Man2c1
Cnot8
Phc2
ENSMUSG00000091282
ENSMUSG00000083840
Dnttip2
Taldo1
ENSMUSG00000064345
H6pd
Mxra8
Fbln1
Slc35c1
Akirin2
Col9a3
Aarsd1
Traf7
Uchl1
Cpxm1
Katna1
Zfyve28
Pnpla6
Ahsa1
Med25
Dok4
Tubg1
Obfc1
Pcbp4
Sez6
Adck5
Adam21
Zfp28
Fbxl6
Hip1r
Atp6v1b2
AI854517
Hmbs
Csdc2
Rhbdd3
Nop14
Sorbs3
1300014I06Rik
Gtf2f1
Gbp2
Hyal2
Arvcf
Ndc80
Tmem35
Htra1
Unc119
ENSMUSG00000081578
Serpinb6a
Pld2
Cluap1
Sgta
2010317E24Rik
Kif20a
Myc
Dbf4
Tpt1
Surf4
E430018J23Rik
Aar2
Aldh16a1
Prkag1
Tuba1b
Zrsr1
Polr2m
Cmip
ENSMUSG00000082575
Fam69b
Abca7
ENSMUSG00000081208
Unc45a
Pigs
Nudt19
Slc24a6
Dnajc9
Lpcat3
Arx
Lcmt2
Fiz1
Klhl17
Klc2
Atp1b3
Ccdc129
Pmm1
Ddost
Suclg1
Mri1
Vps16
Gabarapl1
Clk2
Zw10
Clns1a
Kctd10
Pkn3
Nup133
Eif3m
Chmp2b
Stk16
Rnls
Ccnd3
Narfl
Tmem115
Ctsz
Sep15
Pgm2
Napa
Pdxdc1
Tysnd1
Bap1
Lmf1
Efhd2
Ilk
BC037034
Sumf2
Ppp1r15a
Keap1
Brf2
Mfsd5
2510003E04Rik
